# Supplementary material for: Changes in rainfall distribution promote woody foliage production in the Sahel
Source: Commun Biol. 2019 Apr 23;2:133. doi: 10.1038/s42003-019-0383-9 (PMC6478729; doi:10.1038/s42003-019-0383-9)
Supplement: Supplementary file 4 — Supplementary Data [file 42003_2019_383_MOESM4_ESM.csv]

Year	AGH+WPF	Rainfall	rainfallC	rainfallEL	SMOS p90	VOD p90	AGH	AGHsd	WPF	WPFsd	FCOVER p30	FCOVER p90	MOD p30	MOD p90	VOD p30	GIMMS p30	GIMMS p90	GIMMS p90p30	SMOS p90p10	VOD p90p30	FCOVER p90p30	Mod p90p30	Vod wpf	Vod agh	Fc agh	Fc wpf	Mod agh	Mod wpf	Wpf sahel	Agh sahel	Total sahel	Sahel q30	Sahel wpf	Sahel p90	Sahel p90p30	Sahel agh	Smos p90	Smos p10	Smos wpf	Smos agh	Sahel rainfallC	Sahel rainfall EL
1987	1008.8571428571	319.172390408	204.077636719	146.3474852783			937.5714285714	498.6555802907	71.2857142857	84.7716821541						0.1975333333	0.3636222222	0.1660888889
1988	1654.2857142857	354.1110331217	227.5329996737	117.9044528548			1569.7142857143	353.6461970007	84.5714285714	73.4162950642						0.2046888889	0.4211422222	0.2164533333
1989	1542.75	411.5043809679	211.5869895079	190.6097674912			1366.5	317.6283205257	176.25	101.4181584192						0.2139644444	0.4324466667	0.2184822223
1990	793.875	252.810953776	90.3243109384	155.8179416666			597.875	266.1049781101	196	87.2696969171						0.2016222222	0.3380844444	0.1364622222
1991	879.5555555556	196.1215142144	158.3463541662	9.4779324015			751.25	482.0292392584	211.7777777778	97.1477969099						0.19592	0.3121622222	0.1162422222
1992	508.75	223.079993354	118.5436282156	109.2307049669		0.1589766987	310.25	219.2189259622	198.5	21.2132034356					0.0694131412	0.1868088889	0.2966222222	0.1098133333		0.0895635575			223.042981544	417.3428012937					337.616	595.3383	932.9543	0.08512987	384.4851156609	0.2004921	0.11536223	608.5345961027					171.8047	151.826046
1993	1112.2222222222	276.6922505697	166.0761422059	122.9412990759		0.2129183826	899.6666666667	246.7846564652	212.5555555556	155.0315380101					0.0549207734	0.1825755556	0.3438177778	0.1612422222		0.1579976092			120.2193783865	924.501809982					338.2679	594.5558	932.8237	0.08521977	385.1513570093	0.1963264	0.11110663	576.9967019731					146.0178	155.571364
1994	1219.6	287.5460476345	127.1842337707	158.093761021		0.2347039594	1001.6	235.2909688025	218	92.6849502347					0.0717804556	0.1935755556	0.3958422222	0.2022666666		0.1629235038			239.83911864	961.0072010875					338.3046	564.6489	902.9535	0.08522483	385.1888562443	0.230272	0.14504717	828.5271929077					212.8576	226.919101
1995	1815.2	287.3259752062	170.5392176313	112.8682259456		0.2646813797	1856.2	527.306514278	159	90.9037953003					0.0899565755	0.2089266667	0.4457377778	0.2368111111		0.1747248042			368.7990074126	1048.4656470427					434.1801	618.3494	1052.5295	0.09844652	483.1736902123	0.2164463	0.11799978	628.0812575985					165.6215	178.242279
1996	962.25	259.8887769911	104.5360885724	149.1023866339		0.2389276657	637.875	200.0058983505	324.375	169.3845477014					0.0871337957	0.2022288889	0.40724	0.2050111111		0.15179387			348.7713353329	878.5264198849					373.5995	566.197	939.7965	0.09009217	421.2603041277	0.2016228	0.11153063	580.1389303571					151.6653	154.300055
1997	584.625	254.839146932	125.6011318623	111.7679327115		0.1592061353	370	188.9965986088	260.875	248.415226989					0.0783786838	0.2037888889	0.3169755556	0.1131866667		0.0808274515			286.653663188	352.6002535606					313.1169	449.3458	762.4627	0.08175133	359.4470395183	0.1781329	0.09638157	467.8705192181					143.0555	177.866585
1998	1041.8333333333	307.0270300971	149.538020239	167.3987948109		0.2151892722	809.1666666667	307.7457915589	232.6666666667	223.8433976392					0.0670475342	0.1938133333	0.4120466667	0.2182333334		0.148141738			206.2589584808	851.460776412					301.23	814.1302	1115.3602	0.07428845	304.1402627202	0.2187873	0.14449885	824.4636394466					176.6827	221.649395
1999	1046.8571428571	385.333662245	198.1393517382	182.1053975437		0.2662673473	909.3333333333	408.5215892568	267.4285714286	265.2236791842	7.7777777778	81.7333333333			0.079231594	0.2130288889	0.4275666667	0.2145377778		0.1870357533	73.9555555555		292.7050759829	1139.701056703	959.5513111103	473.5497483338			391.4529	983.0184	1374.4713	0.09255423	439.5064239747	0.2585878	0.16603357	984.0556404501					247.8586	213.484393
2000	1028.2222222222	339.0244903564	167.5892952801	159.8138029323		0.2723040319	582	264.0976250472	446.2222222222	247.3917833002	8	76.8444444444	0.1729544444	0.4439444444	0.0929716835	0.2012222222	0.3981422222	0.19692		0.1793323484	68.8444444444	0.27099	390.191251437	1082.6117700751	884.7450888882	478.697635	868.559252362	428.8657494181	495.0082	661.9179	1156.9261	0.106835	545.34001086	0.2303143	0.1234793	668.6895200388					158.0499	172.938097
2001	1288.5555555556	340.2229885525	196.6122241549	140.5837326051		0.2640093721	929.1111111111	371.0125617653	359.4444444444	234.9410091444	8.8444444444	79.3111111111	0.1888733333	0.47182	0.1000659465	0.2132866667	0.4204977778	0.2072111111		0.1639434256	70.4666666667	0.2829466667	440.5251715716	968.5657558739	908.4879333338	498.2596043323	928.8417025654	501.9929861135	439.4241	710.5017	1149.9258	0.09916969	488.533042336	0.2293924	0.13022271	718.6643651024					171.0704	193.170563
2002	872	333.3693491618	133.1174252821	197.4979752446		0.1774088292	454.4444444444	250.4560778132	417.5555555556	241.0923635825	7.2666666667	44.1555555556	0.1803844444	0.3694333333	0.1015099057	0.17744	0.3231044444	0.1456644444		0.0758989235	36.8888888889	0.1890488889	450.7700873649	316.0753465489	417.0435777779	461.7096090008	455.4331635085	462.9972376181	429.4322	506.1419	935.5741	0.09779176	478.3213188522	0.2012067	0.10341494	519.994233485					161.4443	173.92876
2003	1074.375	342.7269422743	162.711776521	168.104093977		0.2351484822	733.875	200.7644375257	340.5	202.5727382589	4.1555555556	60.4	0.1724666667	0.4145866667	0.0801227895	0.1842977778	0.3854044444	0.2011066666		0.1550256927	56.2444444444	0.24212	299.0281236513	902.4771864415	700.3314888882	389.6391956677	723.004108856	426.6250254865	403.0291	829.6328	1232.6619	0.09415065	451.3373584954	0.2399622	0.14581155	834.1919488798					187.1491	222.997521
2004	1269.7384444445	289.0407680935	135	144.6095344763		0.2313172147					5.6444444444	74.2666666667	0.1784177778	0.4627466667	0.0941302768	0.1836088889	0.4055488889	0.22194		0.1371869379	68.6222222223	0.2843288889	398.4114911758	770.2756730741	881.4926444456	424.1300363323	935.8105127725	453.962882591	458.2273	539.4238	997.6511	0.10176273	507.7498439607	0.2094455	0.10768277	551.6227631173					163.8784	157.257703
2005	2066.3333333333	435.3971862793	231.9055750101	196.4094206506		0.3238842679	1714.3333333333	817.1153869286	352	228.6853733845	8.0666666667	110.2888888889	0.1861533333	0.5546866667	0.096281945	0.1966066667	0.5070822222	0.3104755555		0.2276023229	102.2222222222	0.3685333334	413.677614709	1440.3364964168	1373.2622444441	480.2420010008	1360.3477487628	489.4980133135	429.9664	802.3855	1232.3519	0.09786543	478.8672810339	0.2399441	0.14207867	806.5278887617					166.0483	220.685206
2006	1338.5555555556	321.4290822347	165.1598883733	151.9416741273		0.2621041261	787.8888888889	187.6926828885	550.6666666667	253.3337719294	11.0222222222	70.2222222222	0.2048044444	0.4477488889	0.1128788247	0.2177066667	0.4181822222	0.2004755555		0.1492253014	59.2	0.2429444445	531.4327666259	859.4909737501	743.589	548.7088936662	727.1607468023	575.1763684181	464.0112	687.8374	1151.8486	0.10256037	513.6610869989	0.2297333	0.12717293	696.0627017039					182.5257	172.320848
2007	1378.3333333333	332.6471710205	152.7316996252	174.5675082742		0.2280282633	829.6666666667	251.2528606802	548.6666666667	265.496704311	7.3111111111	80.0444444444	0.1821044444	0.4994733333	0.1054279196	0.2008466667	0.42814	0.2272933333		0.1226003437	72.7333333333	0.3173688889	478.5684645506	662.1756487318	941.6628666662	462.7391863331	1102.3897279245	470.8984704181	453.4704	726.8941	1180.3645	0.10110675	502.888431283	0.2331916	0.13208485	732.4645282226					190.3501	155.769613
2008	1451.7777777778	340.6946445041	157.4722561301	177.8961715705		0.2545082904	921.2222222222	402.1618739258	530.5555555556	520.8625325148	7.1777777778	71.9555555556	0.1808911111	0.4199488889	0.0972762606	0.1833533333	0.3839422222	0.2005888889		0.1572320298	64.7777777778	0.2390577778	420.7323012916	918.8281653573	825.2253555559	459.6504543338	707.5651690649	465.3247327045	493.9232	722.1816	1216.1048	0.10668537	544.2311154989	0.2381445	0.13145913	727.8273698631					174.227	185.223434
2009	1698.3333333333	428.618496365	250.072940826	171.8544409017		0.2773447504	1186.2222222222	201.8876352924	512.1111111111	278.1934778371	8.6222222222	90.6222222222	0.1851688889	0.5221711111	0.1037506621	0.2019422222	0.4258711111	0.2239288889		0.1735940883	82	0.3370022222	466.6682932361	1040.0860064879	1077.2898	493.1117176662	1201.3759643631	484.9757316955	486.6456	575.7401	1062.3857	0.10568176	536.7934460922	0.2180606	0.11237884	586.4249434174					165.7087	183.091896
2010	1999.3333333333	510.2792629666	295.0839900964	204.372763105	0.04758109	0.3398628142	1360.7777777778	292.117852084	638.5555555556	267.7009110515	10.2888888889	117	0.2001977778	0.5671711111	0.1089353409	0.2174266667	0.4666888889	0.2492622222	0.1079491022	0.2309274733	106.7111111111	0.3669733333	503.453680054	1464.9789067186	1438.9616222221	531.7208676669	1352.4826279306	554.014539791	452.9526	921.7831	1374.7357	0.10103533	502.3591436623	0.2587918	0.15775647	922.7147476265	0.0504975237	-0.0574515785	638.7377306806	1305.6943815484	196.6126	239.333402
2011	1605.6666666667	335.0202941895	177.9646530151	152.0256627403	0.02763736	0.2921049244	1015.6666666667	229.9874392705	590	362.0870061187	12.0666666667	83.1555555556	0.2075122222	0.5048633333	0.1231210029	0.2255555556	0.4905955556	0.26504	0.0849327892	0.1689839215	71.0888888889	0.2973511111	604.1012001931	1005.9204475871	917.5947777779	572.9039610008	1001.4652208115	587.615195609	531.8839	587.7719	1119.6558	0.11192033	583.0269643223	0.2256545	0.11373417	596.4691801997	0.0266496208	-0.0582831684	659.801168221	924.7914577355	163.7283	162.727902
2012	1402.6666666667	439.1907552083	281.6039061545	128.7211223182	0.03203288	0.2832623482	1020.2222222222	377.2369658385	382.4444444444	393.4393571794	8.7333333333	96.8222222222	0.1908622222	0.5208044444	0.1023434928	0.1945577778	0.4720288889	0.2774711111	0.0805306863	0.1809188554	88.0888888889	0.3299422222	456.6844024271	1094.3692401856	1166.4067777779	495.6856609992	1165.7812531351	511.129424609	494.9722	647.3133	1142.2855	0.10683004	545.3032527166	0.2283746	0.12154456	654.351324417	0.0324156043	-0.048115082	402.2525221966	1016.8867662	218.5746	241.365573
2013	1377.3333333333	330.6734161377	140.8012881809	184.0298750144	0.02475697		763.875	298.1649868361	698.3333333333	498.7246234146	10.1555555556	88.1555555556	0.2005355556	0.4656644444		0.2051444444	0.42556	0.2204155556	0.0842838161		78	0.2651288888			1018.7458	528.6321356677	839.0090313083	555.5662031819									0.0268322376	-0.0574515785	603.7288844731	927.70824557
2014	1311.9777777778	247.817984687	85.9748857284	192.5576416508	0.01935763		824.3777777778	869.6012165071	487.6	357.2835238295	6.7333333333	58.5777777778	0.1868977778	0.4133933333		0.1897666667	0.3406177778	0.1508511111	0.0743497412		51.8444444445	0.2264955555			635.9330888897	449.3546809992	644.2296626697	492.917797791									0.0213824688	-0.0529672724	525.1542186036	840.6635742323
2015	1824.6523966667	337.4247368707	159.3009486713	176.965273117	0.03677306		1281.3436144444	334.444519392	543.3087822222	286.1095583925	4.6222222222	94.3777777778	0.1688288889	0.5070422222		0.1688022222	0.4523333333	0.2835311111	0.0835702611		89.7555555556	0.3382133333			1190.8001111118	400.4497576662	1207.4820762426	409.9140200955									0.0311049599	-0.0524653012	512.4397315489	995.9529219902
2016	1333.8045	326.3785332574	147.5147038563	171.0464940606	0.03845616		837.14177125	278.6622630327	496.66275	285.6490801034	6.2	79.6222222222	0.1834555556	0.4719955556		0.1793777778	0.4270977778	0.24772	0.088868693		73.4222222222	0.28854			951.7454444441	436.999753	957.041856052	477.1051239819									0.0370997715	-0.0517689215	494.8010489297	1091.7031133476
